# Supplementary material for: Sex differences in post-stroke cognitive decline: A population-based longitudinal study of nationally representative data
Source: PLoS One. 2022 May 6;17(5):e0268249. doi: 10.1371/journal.pone.0268249 (PMC9075630; doi:10.1371/journal.pone.0268249)
Supplement: S1 File — (DO) [file pone.0268249.s017.do]

*Note: specify the correct path to where your HRS file is located
*Note if you wish to save your graphs, edi this "PATH\file_name.gph" to specify the file path and file_name for where to save the graphs 
*Upload data to STATA
use "PATH TO DATA\randhrs1992_2018v1.dta", clear 

*select few variables useful for analysis
keep hhid hhidpn rahhidpn pn hacohort raoahdid rabdate ragender raracem rahispan raedyrs raeduc r1mstat	r2mstat	r3mstat	r4mstat	r5mstat	r6mstat	r7mstat	r8mstat	r9mstat	r10mstat	r11mstat	r12mstat	r13mstat	r14mstat r1imrc20	r2aimr10	r2himr20	r3imrc	r4imrc	r5imrc	r6imrc	r7imrc	r8imrc	r9imrc	r10imrc	r11imrc	r12imrc	r13imrc r1dlrc20	r2adlr10	r2hdlr20	r3dlrc	r4dlrc	r5dlrc	r6dlrc	r7dlrc	r8dlrc	r9dlrc	r10dlrc	r11dlrc	r12dlrc	r13dlrc r2ser7	r3ser7	r4ser7	r5ser7	r6ser7	r7ser7	r8ser7	r9ser7	r10ser7	r11ser7	r12ser7	r13ser7 r2bwc20	r3bwc20	r4bwc20	r5bwc20	r6bwc20	r7bwc20	r8bwc20	r9bwc20	r10bwc20	r11bwc20	r12bwc20	r13bwc20 r1strok	r2strok	r3strok	r4strok	r5strok	r6strok	r7strok	r8strok	r9strok	r10strok	r11strok	r12strok	r13strok	r14strok inw1-inw14 r1hibp	r2hibp	r3hibp	r4hibp	r5hibp	r6hibp	r7hibp	r8hibp	r9hibp	r10hibp	r11hibp	r12hibp	r13hibp	r14hibp r1diab	r2diab	r3diab	r4diab	r5diab	r6diab	r7diab	r8diab	r9diab	r10diab	r11diab	r12diab	r13diab	r14diab r1cancr	r2cancr	r3cancr	r4cancr	r5cancr	r6cancr	r7cancr	r8cancr	r9cancr	r10cancr	r11cancr	r12cancr	r13cancr	r14cancr r1heart	r2heart	r3heart	r4heart	r5heart	r6heart	r7heart	r8heart	r9heart	r10heart	r11heart	r12heart	r13heart	r14heart r1psych	r2psych	r3psych	r4psych	r5psych	r6psych	r7psych	r8psych	r9psych	r10psych	r11psych	r12psych	r13psych	r14psych  r11alzhes r12alzhes r13alzhes r14alzhes r11demens r12demens r13demens r14demens r2stroks	r3stroks	r4stroks	r5stroks	r6stroks	r7stroks	r8stroks	r9stroks	r10stroks	r11stroks	r12stroks	r13stroks	r14stroks r1proxy	r2proxy	r3proxy	r4proxy	r5proxy	r6proxy	r7proxy	r8proxy	r9proxy	r10proxy	r11proxy	r12proxy	r13proxy	r14proxy r1wtcrnh	r2cesd	r3cesd	r4cesd	r5cesd	r6cesd	r7cesd	r8cesd	r9cesd	r10cesd	r11cesd	r12cesd	r13cesd	r14cesd r1agey_e	r2agey_e	r3agey_e	r4agey_e	r5agey_e	r6agey_e	r7agey_e	r8agey_e	r9agey_e	r10agey_e	r11agey_e	r12agey_e	r13agey_e	r14agey_e rahrsam raehsamp raestrat r*iwstat r*memry r*memrye r*demene r*alzhee


*rename r1hibp to rhibp1
rename *#hibp *hibp#
rename *#strok *strok#
rename *#diab *diab#
rename *#cancr *cancr#
rename *#heart *heart#
rename *#demens *demens#
rename *#psych *psych#
rename *#alzhes *alzhes#
rename *#stroks *stroks#
rename *#proxy *proxy#
rename *#mstat *mstat#
rename *#imrc *imrc#
rename *#dlrc *dlrc#
rename *#bwc20 *bwc20_#
rename *#ser7 *ser7_#
rename r#agey_e age#
rename *#cesd *cesd#
rename *#iwstat *iwstat#
rename *#memry  *memry# 
rename *#memrye *memrye#
rename *#demene *demene#
rename *#alzhee *alzhee#

global stroke "rstrok1	rstrok2	rstrok3	rstrok4	rstrok5	rstrok6	rstrok7	rstrok8	rstrok9	rstrok10	rstrok11	rstrok12	rstrok13	rstrok14"

global others " rhibp1	rhibp2	rhibp3	rhibp4	rhibp5	rhibp6	rhibp7	rhibp8	rhibp9	rhibp10	rhibp11	rhibp12	rhibp13	rhibp14 rdiab1	rdiab2	rdiab3	rdiab4	rdiab5	rdiab6	rdiab7	rdiab8	rdiab9	rdiab10	rdiab11	rdiab12	rdiab13	rdiab14 rcancr1	rcancr2	rcancr3	rcancr4	rcancr5	rcancr6	rcancr7	rcancr8	rcancr9	rcancr10	rcancr11	rcancr12	rcancr13	rcancr14 rheart1	rheart2	rheart3	rheart4	rheart5	rheart6	rheart7	rheart8	rheart9	rheart10	rheart11	rheart12	rheart13	rheart14 rpsych1	rpsych2	rpsych3	rpsych4	rpsych5	rpsych6	rpsych7	rpsych8	rpsych9	rpsych10	rpsych11	rpsych12	rpsych13	rpsych14  ralzhes11	ralzhes12	ralzhes13	ralzhes14 rdemens11	rdemens12	rdemens13	rdemens14  rstroks2	rstroks3	rstroks4	rstroks5	rstroks6	rstroks7	rstroks8	rstroks9	rstroks10	rstroks11	rstroks12	rstroks13	rstroks14 "

global mstat "rmstat1	rmstat2	rmstat3	rmstat4	rmstat5	rmstat6	rmstat7	rmstat8	rmstat9	rmstat10	rmstat11	rmstat12	rmstat13	rmstat14"

drop r1imrc20 r1dlrc20 r2aimr10 r2adlr10 r2himr20 r2hdlr20

*Recoding variables; See HRS documentation for details
recode $stroke (0 4 = 0)(1 2 3 = 1)(else = .)
recode $others (0 4 5 6 = 0)(1 2 3 = 1)(else = .)
recode $mstat (8 = 0 )(1 2 3 = 1)(4 5 6 = 2 )(7 = 3 )(else = .)


foreach x in $mstat{
	label define `x'  0 "Never Married" 1 "Married or Partnered" 2 "Divorced or Separated" 3 "widowed", replace
	label values `x' `x'
}


*Get TICS-m score
foreach x of numlist 3/13 {
		egen tics`x' = rowtotal(rimrc`x' rdlrc`x' rser7_`x' rbwc20_`x')
		replace tics`x' = . if rser7_`x' == . | rbwc20_`x' == . | rimrc`x' == . | rdlrc`x' == .

}

*convert to long data
reshape long rmstat rstrok rhibp rdiab rcancr rheart rpsych ralzhes rdemens  rstroks   rimrc	rdlrc rser7_ rbwc20_ tics inw rproxy rcesd age riwstat  rmemry rmemrye ralzhee rdemene, i(hhidpn raoahdid hhid rahhidpn) j(wave)  


*Get participant's baseline wave
gen first_wave = wave if inw == 1
bysort hhidpn: egen base_wave = min(first_wave) 

recode base_wave (1 2 = 3)


*drop those who died or were lost to follow_up on or before 1996

gen temp_96 = 1 if inlist(riwstat, 5,6,7) & wave <= 3
bys hhidpn: egen died_b4_96  = max(temp_96)
drop if died_b4_96 == 1 

*Get participants' baseline_age impute age from other waves if age at baseline is missing
bys hhidpn: egen min_age = min(age)
gen temp_min_age_wave = wave if age == min_age
bys hhidpn: egen min_age_wave = max(temp_min_age_wave)
gen temp_base_age = (wave - min_age_wave)*2 + min_age
replace temp_base_age = . if wave != base_wave
bys hhidpn: egen temp_base_age2 = max(temp_base_age)


gen temp_age = age if wave == base_wave
bysort hhidpn: egen base_age = max(temp_age) 
replace base_age = temp_base_age2 if base_age == .


drop temp_age   min_age temp_min_age_wave min_age_wave temp_base_age temp_base_age2


*Identify patients with stroke at or before baseline

gen past_current_stroke = 1 if rstrok ==1 

gen temp = 1  if past_current_stroke == 1 & wave <= base_wave

by hhidpn: egen stroke_at_base = max(temp)

drop temp

bys hhidpn: egen eventual_rstroks  = max(rstrok) if wave ! = 14

*drop waves 1,2, and 14

drop if inlist(wave, 1,2, 14)

drop if base_wave == 14

*Replace TICS as missing if any of it's components is missing
replace tics = . if inlist(rser7, .,.m, .q, .s,.x)    | inlist(rbwc20, .,.m, .q, .s,.x)  |  inlist(rimrc, .,.m, .q, .s,.x)| inlist(rdlrc, .,.m, .q, .s,.x)

*replace proxy interviews with missing
replace tics = . if  rproxy == 1

*get the total number of waves each respondent participated in 
bys hhidpn: egen tot_wave = sum(inw)


*Get % change in tics score (The outcome variable)
bys hhidpn(wave): gen prev_tics = tics[_n-1]

gen ln_tics = ln(tics)
gen ln_prev_tics= ln(prev_tics)

gen tics_decline = (ln_tics - ln_prev_tics)*100


*individuals who eventually got diab, htn etc and baseline marital status

foreach x in rhibp rdiab rcancr rheart rpsych {

	bys hhidpn: egen eventual_`x' = max(`x')
}


*Create female gender variable
gen female = 1 if ragender == 2
replace female = 0 if ragender ==1


*MCI AT BASELINE

gen mci_at_basline = 1 if tics <= 6 & tics != . & wave == base_wave
recode mci_at_basline (. = 0)

sort hhidpn
by hhidpn: egen mci_at_basline2 = max(mci_at_basline)
drop mci_at_basline
rename mci_at_basline2 mci_at_basline

*no follow up cognitive measures

gen tics_present = 0 if tics == . 
replace tics_present = 1 if tics != .

by hhidpn: egen tot_tics_present = sum(tics_present)

gen no_tics_follow_up = 1 if tot_tics_present < 2


*Create indicator variable for analytic subsample

gen analysis_pop_ind = 1 
replace analysis_pop_ind = 0 if stroke_at_base == 1 | hacohort == 7 | mci_at_basline == 1 | no_tics_follow_up == 1 | base_age < 50 | tot_wave < 2

gen analysis_wave = 1
replace analysis_wave = 0 if rproxy == 1 | wave <= 2 | wave == 14  | ralzhes == 1 | rdemens == 1 |  inw == 0 
replace analysis_wave = 0 if analysis_pop_ind == 0

bys hhidpn: egen tot_wave2 = sum(analysis_wave)

gen analysis_pop = analysis_pop_ind
replace analysis_pop = 0 if tot_wave2 < 2


* FOR EVENT STUDY

*gen relative time variable 

gen stroke_year = wave if rstrok == 1 & stroke_at_base != 1
bysort hhidpn: egen first_stroke = min(stroke_year) 

gen rel_time = wave - first_stroke

* Generate a variable to identify incident stroke per wave 
gen incident_stroke = 0
replace incident_stroke = 1 if rel_time == 0 


*Combine race and ethnicity as a single variable

gen raceth = 1 if raracem == 1 & rahispan == 0
replace raceth = 2 if raracem == 2 & rahispan == 0
replace raceth = 3 if raracem == 3 & rahispan == 0
replace raceth = 4 if rahispan == 1

label define raceth 1 "NHW" 2 "NHB" 3 "NH-Other" 4 "Hispanic", replace
label values raceth raceth


tab raceth, gen(raceth_cat)

tab rmstat, gen(rmstat_cat)

 
destring hhidpn hhid, replace


save "PATH TO DATA\final_analytic.dta", replace


*****************************************************************************
*********************Event Study Plots***************************************
*****************************************************************************
**NOTE: in EVENTDD Program output Lag = Lead and Lead  = Lag
use "PATH TO DATA\final_analytic.dta", clear

replace analysis_pop = 0 if analysis_wave == 0

eventdd tics_decline  i.rmstat rhibp rdiab rcancr rheart rpsych rcesd if analysis_pop == 1, hdfe absorb(i.wave i.hhidpn) timevar(rel_time) ci(rcap) cluster(hhid)  graph_op(ytitle("Percentage-point change in TICS-m score") xtitle("HRS Wave") xlabel(-8(2)8)) accum leads(8) lags(8) 

test lag1 lag2 lag3 lag4 lag5 lag6 lag7 lag8

test  lead2 lead3 lead4 lead5  lead7 lead8

graph save "PATH\file_name.gph", replace

*By Sex
eventdd tics_decline  i.rmstat rhibp rdiab rcancr rheart rpsych rcesd  if analysis_pop == 1 & female == 0, hdfe absorb(i.wave i.hhidpn) timevar(rel_time) ci(rcap) cluster(hhid)  graph_op(ytitle("Percentage-point change in TICS-m score") xtitle("HRS Wave") title(Male) xlabel(-8(2)8) name(Males, replace))  accum leads(8) lags(8) 
graph save "PATH\file_name.gph", replace

eventdd tics_decline  i.rmstat rhibp rdiab rcancr rheart rpsych rcesd  if analysis_pop == 1 & female == 1, hdfe absorb(i.wave i.hhidpn) timevar(rel_time) ci(rcap) cluster(hhid)  graph_op(ytitle("Percentage-point change in TICS-m score") xtitle("HRS Wave") title(Female) xlabel(-8(2)8) name(Females, replace))  accum leads(8) lags(8) 
graph save "PATH\file_name.gph", replace

test lag1 lag2 lag3 lag4 lag5 lag6 lag7 lag8

test  lead2 lead3 lead4 lead5  lead7 lead8

grc1leg Males Females,  xcommon altshrink legendfrom(Males) 

graph save "PATH\file_name.gph", replace


*****************************************************************************
*********************Sensitivity Analyses***************************************
*****************************************************************************

*****************************************************************************
*********************require more follow up times*****************************
*****************************************************************************

***3 followups****

use "PATH TO DATA\final_analytic.dta", clear


gen analysis_pop_ind3 = 1 
replace analysis_pop_ind3 = 0 if stroke_at_base == 1 | hacohort == 7 | mci_at_basline == 1 | no_tics_follow_up == 1 | base_age < 50 | tot_wave < 3

gen analysis_wave3 = 1
replace analysis_wave3 = 0 if rproxy == 1 | wave <= 2 | wave == 14  | ralzhes == 1 | rdemens == 1 |  inw == 0 
replace analysis_wave3 = 0 if analysis_pop_ind3 == 0

bys hhidpn: egen tot_wave3 = sum(analysis_wave3)


gen analysis_pop3 = analysis_pop_ind3
replace analysis_pop3 = 0 if tot_wave3 < 3

replace analysis_pop3 = 0 if analysis_wave3 == 0


*Overall

eventdd tics_decline  i.rmstat rhibp rdiab rcancr rheart rpsych rcesd if analysis_pop3 == 1, hdfe absorb(i.wave i.hhidpn) timevar(rel_time) ci(rcap) cluster(hhid)  graph_op(ytitle("Percentage-point change in TICS-m score") xtitle("HRS Wave") xlabel(-8(2)8)) accum leads(8) lags(8) 

graph save "PATH\file_name.gph", replace

*By Sex
eventdd tics_decline  i.rmstat rhibp rdiab rcancr rheart rpsych rcesd  if analysis_pop3 == 1 & female == 0, hdfe absorb(i.wave i.hhidpn) timevar(rel_time) ci(rcap) cluster(hhid)  graph_op(ytitle("Percentage-point change in TICS-m score") xtitle("HRS Wave") title(Male) xlabel(-8(2)8) name(Males, replace))  accum leads(8) lags(8) 

eventdd tics_decline  i.rmstat rhibp rdiab rcancr rheart rpsych rcesd  if analysis_pop3 == 1 & female == 1, hdfe absorb(i.wave i.hhidpn) timevar(rel_time) ci(rcap) cluster(hhid)  graph_op(ytitle("Percentage-point change in TICS-m score") xtitle("HRS Wave") title(Female) xlabel(-8(2)8) name(Females, replace))  accum leads(8) lags(8) 

grc1leg Males Females,  xcommon altshrink legendfrom(Males) 

graph save "PATH\file_name.gph", replace

***************************************************************************
*******************************4 followups*********************************
***************************************************************************
use "PATH TO DATA\final_analytic.dta", clear

gen analysis_pop_ind4 = 1 
replace analysis_pop_ind4 = 0 if stroke_at_base == 1 | hacohort == 7 | mci_at_basline == 1 | no_tics_follow_up == 1 | base_age < 50 | tot_wave < 4

gen analysis_wave4 = 1
replace analysis_wave4 = 0 if rproxy == 1 | wave <= 2 | wave == 14  | ralzhes == 1 | rdemens == 1 |  inw == 0 
replace analysis_wave4 = 0 if analysis_pop_ind4 == 0

bys hhidpn: egen tot_wave4 = sum(analysis_wave4)


gen analysis_pop4 = analysis_pop_ind4
replace analysis_pop4 = 0 if tot_wave4 < 4

replace analysis_pop4 = 0 if analysis_wave4 == 0


eventdd tics_decline  i.rmstat rhibp rdiab rcancr rheart rpsych rcesd if analysis_pop4 == 1, hdfe absorb(i.wave i.hhidpn) timevar(rel_time) ci(rcap) cluster(hhid)  graph_op(ytitle("Percentage-point change in TICS-m score") xtitle("HRS Wave") xlabel(-8(2)8)) accum leads(8) lags(8) 

graph save "PATH\file_name.gph", replace

*By Sex
eventdd tics_decline  i.rmstat rhibp rdiab rcancr rheart rpsych rcesd  if analysis_pop4 == 1 & female == 0, hdfe absorb(i.wave i.hhidpn) timevar(rel_time) ci(rcap) cluster(hhid)  graph_op(ytitle("Percentage-point change in TICS-m score") xtitle("HRS Wave") title(Male) xlabel(-8(2)8) name(Males, replace))  accum leads(8) lags(8) 

eventdd tics_decline  i.rmstat rhibp rdiab rcancr rheart rpsych rcesd  if analysis_pop4 == 1 & female == 1, hdfe absorb(i.wave i.hhidpn) timevar(rel_time) ci(rcap) cluster(hhid)  graph_op(ytitle("Percentage-point change in TICS-m score") xtitle("HRS Wave") title(Female) xlabel(-8(2)8) name(Females, replace))  accum leads(8) lags(8) 

grc1leg Males Females,  xcommon altshrink legendfrom(Males) 

graph save "PATH\file_name.gph", replace


***************************************************************************
*******************************5 followups*********************************
***************************************************************************
use "PATH TO DATA\final_analytic.dta", clear

gen analysis_pop_ind5 = 1 
replace analysis_pop_ind5 = 0 if stroke_at_base == 1 | hacohort == 7 | mci_at_basline == 1 | no_tics_follow_up == 1 | base_age < 50 | tot_wave < 5

gen analysis_wave5 = 1
replace analysis_wave5 = 0 if rproxy == 1 | wave <= 2 | wave == 14  | ralzhes == 1 | rdemens == 1 |  inw == 0 
replace analysis_wave5 = 0 if analysis_pop_ind5 == 0

bys hhidpn: egen tot_wave5 = sum(analysis_wave5)


gen analysis_pop5 = analysis_pop_ind5
replace analysis_pop5 = 0 if tot_wave5 < 5

replace analysis_pop5 = 0 if analysis_wave5 == 0


eventdd tics_decline  i.rmstat rhibp rdiab rcancr rheart rpsych rcesd if analysis_pop5 == 1, hdfe absorb(i.wave i.hhidpn) timevar(rel_time) ci(rcap) cluster(hhid)  graph_op(ytitle("Percentage-point change in TICS-m score") xtitle("HRS Wave") xlabel(-8(2)8)) accum leads(8) lags(8) 

graph save "PATH\file_name.gph", replace

*By Sex
eventdd tics_decline  i.rmstat rhibp rdiab rcancr rheart rpsych rcesd  if analysis_pop5 == 1 & female == 0, hdfe absorb(i.wave i.hhidpn) timevar(rel_time) ci(rcap) cluster(hhid)  graph_op(ytitle("Percentage-point change in TICS-m score") xtitle("HRS Wave") title(Male) xlabel(-8(2)8) name(Males, replace))  accum leads(8) lags(8) 

eventdd tics_decline  i.rmstat rhibp rdiab rcancr rheart rpsych rcesd  if analysis_pop5 == 1 & female == 1, hdfe absorb(i.wave i.hhidpn) timevar(rel_time) ci(rcap) cluster(hhid)  graph_op(ytitle("Percentage-point change in TICS-m score") xtitle("HRS Wave") title(Female) xlabel(-8(2)8) name(Females, replace))  accum leads(8) lags(8) 

grc1leg Males Females,  xcommon altshrink legendfrom(Males) 

graph save "PATH\file_name.gph", replace


***************************************************************************
*******************************6 followups*********************************
***************************************************************************
use "PATH TO DATA\final_analytic.dta", clear

gen analysis_pop_ind6 = 1 
replace analysis_pop_ind6 = 0 if stroke_at_base == 1 | hacohort == 7 | mci_at_basline == 1 | no_tics_follow_up == 1 | base_age < 50 | tot_wave < 6

gen analysis_wave6 = 1
replace analysis_wave6 = 0 if rproxy == 1 | wave <= 2 | wave == 14  | ralzhes == 1 | rdemens == 1 |  inw == 0 
replace analysis_wave6 = 0 if analysis_pop_ind6 == 0

bys hhidpn: egen tot_wave6 = sum(analysis_wave6)


gen analysis_pop6 = analysis_pop_ind6
replace analysis_pop6 = 0 if tot_wave6 < 6

replace analysis_pop6 = 0 if analysis_wave6 == 0


eventdd tics_decline  i.rmstat rhibp rdiab rcancr rheart rpsych rcesd if analysis_pop6 == 1, hdfe absorb(i.wave i.hhidpn) timevar(rel_time) ci(rcap) cluster(hhid)  graph_op(ytitle("Percentage-point change in TICS-m score") xtitle("HRS Wave") xlabel(-8(2)8)) accum leads(8) lags(8) 

graph save "PATH\file_name.gph", replace

*By Sex
eventdd tics_decline  i.rmstat rhibp rdiab rcancr rheart rpsych rcesd  if analysis_pop6 == 1 & female == 0, hdfe absorb(i.wave i.hhidpn) timevar(rel_time) ci(rcap) cluster(hhid)  graph_op(ytitle("Percentage-point change in TICS-m score") xtitle("HRS Wave") title(Male) xlabel(-8(2)8) name(Males, replace))  accum leads(8) lags(8) 

eventdd tics_decline  i.rmstat rhibp rdiab rcancr rheart rpsych rcesd  if analysis_pop6 == 1 & female == 1, hdfe absorb(i.wave i.hhidpn) timevar(rel_time) ci(rcap) cluster(hhid)  graph_op(ytitle("Percentage-point change in TICS-m score") xtitle("HRS Wave") title(Female) xlabel(-8(2)8) name(Females, replace))  accum leads(8) lags(8) 

grc1leg Males Females,  xcommon altshrink legendfrom(Males) 

graph save "PATH\file_name.gph", replace


*****************************************************************************
*********************Restrict analysis to 1996 cohort************************
*****************************************************************************

use "PATH TO DATA\final_analytic.dta", clear

gen temp_96_cohort = 1 if wave == 3 & inw == 1
bys hhidpn: egen _96_cohort = max(temp_96_cohort)

drop if _96_cohort != 1

replace analysis_pop = 0 if analysis_wave == 0

eventdd tics_decline  i.rmstat rhibp rdiab rcancr rheart rpsych rcesd if analysis_pop == 1, hdfe absorb(i.wave i.hhidpn) timevar(rel_time) ci(rcap) cluster(hhid)  graph_op(ytitle("Percentage-point change in TICS-m score") xtitle("HRS Wave") xlabel(-8(2)8)) accum leads(8) lags(8) 

test lag1 lag2 lag3 lag4 lag5 lag6 lag7 lag8

test  lead2 lead3 lead4 lead5  lead7 lead8

graph save "PATH\file_name.gph", replace

*By Sex
eventdd tics_decline  i.rmstat rhibp rdiab rcancr rheart rpsych rcesd  if analysis_pop == 1 & female == 0, hdfe absorb(i.wave i.hhidpn) timevar(rel_time) ci(rcap) cluster(hhid)  graph_op(ytitle("Percentage-point change in TICS-m score") xtitle("HRS Wave") title(Male) xlabel(-8(2)8) name(Males, replace))  accum leads(8) lags(8) 


eventdd tics_decline  i.rmstat rhibp rdiab rcancr rheart rpsych rcesd  if analysis_pop == 1 & female == 1, hdfe absorb(i.wave i.hhidpn) timevar(rel_time) ci(rcap) cluster(hhid)  graph_op(ytitle("Percentage-point change in TICS-m score") xtitle("HRS Wave") title(Female) xlabel(-8(2)8) name(Females, replace))  accum leads(8) lags(8) 

test lag1 lag2 lag3 lag4 lag5 lag6 lag7 lag8

test  lead2 lead3 lead4 lead5  lead7 lead8

grc1leg Males Females,  xcommon altshrink legendfrom(Males) 

graph save "PATH\file_name.gph", replace
